# Supplementary material for: Corallimorpharians are not “naked corals”: insights into relationships between Scleractinia and Corallimorpharia from phylogenomic analyses
Source: PeerJ. 2016 Oct 11;4:e2463. doi: 10.7717/peerj.2463 (PMC5068439; doi:10.7717/peerj.2463)
Supplement: Table S6 — Lists of the models corresponding the the different partitions in this dataset. [file peerj-04-2463-s010.xlsx]

## Sheet: aa Partition
Table S4 Best-fit amino acid substitution model of 153 partitioning subsets
Subset	Best model	Partitions	Subset	Best model	Partitions	Subset	Best model	Partitions
1	JTT+G	Gene11, Gene1197, Gene445	52	LG+G	Gene1763, Gene360	103	LG+G	Gene866
2	JTT+G	Gene1060, Gene18, Gene734	53	JTT+G	Gene1234, Gene1319, Gene366, Gene570, Gene820, Gene940	104	WAG+G	Gene1215, Gene883
3	JTT+G	Gene22	54	LG+G	Gene1130, Gene1273, Gene1392, Gene372, Gene395, Gene642, Gene763, Gene783, Gene886	105	LG+I+G	Gene932
4	LG+G	Gene1325, Gene27, Gene329, Gene786	55	JTT+G	Gene1394, Gene373, Gene750	106	JTT+G	Gene944
5	LG+G	Gene1682, Gene35	56	LG+G	Gene1082, Gene378	107	JTT+G	Gene945, Gene979
6	JTT+G	Gene354, Gene41, Gene796, Gene856	57	JTT+G	Gene382, Gene707, Gene774	108	JTT+G	Gene1191, Gene974
7	JTT+G	Gene1175, Gene59	58	LG+G	Gene385	109	WAG+G	Gene992
8	JTT+G	Gene362, Gene61	59	WAG+I+G	Gene389	110	BLOSUM62+G	Gene1003
9	JTT+G	Gene1462, Gene65	60	JTT+G	Gene1125, Gene1305, Gene1444, Gene1501, Gene1552, Gene394, Gene762	111	JTT+G	Gene1042
10	LG+G	Gene467, Gene66	61	LG+G	Gene402	112	DCMUT+G	Gene1050
11	LG+I+G	Gene68	62	JTT+I+G	Gene404	113	JTT+G	Gene1135
12	JTT+G	Gene195, Gene70, Gene885	63	CPREV+G	Gene416	114	LG+G	Gene1164
13	WAG+G	Gene1505, Gene89	64	JTT+G	Gene444	115	WAG+G	Gene1195
14	LG+G	Gene1257, Gene99	65	VT+G	Gene1598, Gene450	116	JTT+G+F	Gene1211
15	LG+G	Gene103, Gene616	66	JTT+G	Gene1483, Gene452, Gene723, Gene916	117	WAG+G	Gene1225
16	LG+G	Gene123, Gene1292	67	VT+G	Gene455, Gene800	118	LG+G	Gene1240
17	LG+G	Gene1147, Gene124, Gene216, Gene281	68	LG+G	Gene1146, Gene460	119	WAG+G	Gene1243
18	JTT+G	Gene1441, Gene149,	69	LG+I+G	Gene469	120	VT+I+G	Gene1261
19	WAG+I+G	Gene151	70	LG+G	Gene1024, Gene1219, Gene472	121	JTT+G	Gene1270
20	LG+G	Gene154, Gene478	71	JTT+G	Gene1805, Gene476, Gene742	122	JTT+G	Gene1295, Gene1308, Gene1407, Gene1443, Gene1407, Gene1443
21	LG+G	Gene156, Gene538	72	JTT+G	Gene495	123	JTT+G	Gene1326
22	JTT+G	Gene157	73	VT+G	Gene496	124	VT+G	Gene1339
23	JTT+G	Gene1112, Gene1486, Gene164	74	JTT+G	Gene1405, Gene498, Gene589, Gene981	125	LG+G	Gene1348
24	JTT+G	Gene166, Gene682	75	JTT+G	Gene1532, Gene512, Gene959	126	VT+I+G	Gene1369
25	JTT+G	Gene1527, Gene167	76	JTT+G	Gene521, Gene831	127	VT+G	Gene1376
26	LG+G	Gene170	77	JTT+G	Gene526	128	JTT+I+G	Gene1379
27	JTT+G	Gene181	78	JTT+G	Gene1216, Gene527, Gene919	129	JTT+G	Gene1382
28	JTT+I+G	Gene1508, Gene182	79	WAG+G	Gene531	130	LG+G	Gene1385
29	JTT+G	Gene200, Gene461, Gene551, Gene643	80	LG+G	Gene1535, Gene543	131	WAG+G	Gene1393
30	JTT+G	Gene1099, Gene204, Gene860	81	JTT+G	Gene1083, Gene1422, Gene555	132	WAG+G	Gene1413
31	LG+G	Gene1141, Gene211	82	JTT+G	Gene563	133	VT+I+G	Gene1450
32	LG+G	Gene218	83	LG+I+G	Gene567	134	LG+G	Gene1463
33	JTT+G	Gene219, Gene388	84	JTT+G	Gene1106, Gene590	135	JTT+G	Gene1493
34	VT+G	Gene1311, Gene237	85	WAG+G	Gene598	136	BLOSUM62+G	Gene1507
35	JTT+G	Gene247, Gene545	86	LG+I+G	Gene605	137	WAG+G	Gene1525
36	JTT+G	Gene1557, Gene251, Gene257, Gene565, Gene594, Gene943	87	LG+G	Gene1497, Gene609	138	LG+G	Gene1528
37	LG+G	Gene1674, Gene1709, Gene256, Gene435	88	LG+G	Gene611	139	JTT+G	Gene1529
38	JTT+G	Gene274, Gene523	89	LG+G	Gene617	140	JTT+G	Gene1541
39	JTT+G	Gene275, Gene407, Gene539 ,Gene748, Gene814, Gene985	90	LG+G	Gene659	141	JTT+G	Gene1546
40	JTT+G	Gene1347, Gene284, Gene479, Gene599, Gene697, Gene891	91	LG+G	Gene662	142	DAYHOFF+I+G	Gene1553
41	LG+I+G	Gene286	92	LG+G	Gene1194, Gene664, Gene865	143	JTT+G	Gene1586
42	LG+G	Gene291, Gene858	93	VT+G	Gene704	144	JTT+G	Gene1619
43	WAG+G	Gene305	94	JTT+G	Gene712	145	JTT+G+F	Gene1627
44	LG+I+G	Gene307	95	LG+G	Gene1179, Gene720, Gene893	146	WAG+G	Gene1648
45	LG+G	Gene1054, Gene317, Gene607, Gene640, Gene666, Gene997	96	LG+I+G	Gene728	147	LG+G	Gene1685
46	LG+G	Gene1254, Gene1259, Gene320	97	LG+G	Gene1733, Gene744, Gene963	148	VT+G	Gene1691
47	LG+G	Gene1031, Gene1432, Gene1488, Gene1672, Gene322	98	LG+I+G	Gene801	149	VT+G	Gene1700
48	LG+G	Gene338	99	LG+G	Gene802	150	LG+I+G	Gene1729
49	LG+G	Gene1381, Gene1545, Gene352, Gene821	100	WAG+I+G	Gene816	151	LG+I+G	Gene1737
50	VT+G	Gene353, Gene428	101	JTT+I+G	Gene839	152	VT+G	Gene1745
51	VT+G	Gene1236, Gene355	102	JTT+G	Gene851	153	JTT+G	Gene1795
